# Supplementary material for: Outcomes of Blunt Suprahepatic Vena Cava Injuries: A Retrospective Study from a Single Trauma Center in Korea
Source: J Clin Med. 2026 May 9;15(10):3652. doi: 10.3390/jcm15103652 (PMC13207943; doi:10.3390/jcm15103652)
Supplement: Supplementary file 1 [file jcm-15-03652-s001.zip]

Archive with 1 entries (1 files):
- jcm-4261947-supplementary.pdf
